# Supplementary material for: A New Signature That Predicts Progression-Free Survival of Clear Cell Renal Cell Carcinoma with Anti-PD-1 Therapy
Source: Int J Mol Sci. 2023 Mar 10;24(6):5332. doi: 10.3390/ijms24065332 (PMC10049491; doi:10.3390/ijms24065332)
Supplement: Supplementary file 1 [file ijms-24-05332-s001.zip › Supplementary Table.xlsx]

## Sheet: Table S1
Table S1. The 39 immune checkpoints genes
Gene
B2M
CD200R1
CD274
CD28
CD40
CD40LG
CD80
CD86
CD8A
CTLA4
FGL1
HAVCR2
ICOS
ICOSLG
IFNG
IL12A
IL12B
IL23A
JAK1
JAK2
LAG3
LAMA3
LDHA
LDHB
LDHC
LGALS9
PDCD1LG2
SIGLEC15
TIGIT
TNFRSF18
TNFRSF4
TNFRSF9
TNFSF18
TNFSF4
TNFSF9
TOX2
VTCN1
YTHDF1
PDCD1

## Sheet: Table S2
Table S2. The 432 differentially expressed genes between R and NR.
Gene	avg_log2FC
FOS	3.48324
FOSB	3.03081
DNAJA1	2.96903
HSPH1	2.88828
HSP90AA1	2.82856
DNAJB1	2.77893
RGCC	2.76232
NR4A2	2.67416
JUNB	2.6676
ZNF331	2.6091
JUND	2.60248
TNFAIP3	2.53954
RGS2	2.5345
HSPD1	2.4545
ANXA1	2.44048
DUSP1	2.43917
YPEL5	2.35489
ATF3	2.29333
MYADM	2.27281
JUN	2.26647
PMAIP1	2.20427
SRSF7	2.18981
TNFSF9	2.16356
HSPA8	2.11498
LMNA	2.10671
CREM	2.08687
DUSP2	2.06307
HSP90AB1	2.04845
PPP1R15A	2.02833
H3F3B	2.02239
DUSP4	1.98323
TENT5C	1.93544
NR4A1	1.92698
UBC	1.9136
CRTAM	1.8456
HSPA1A	1.77903
BTG2	1.75855
SAT1	1.75122
HSPE1	1.72653
TUBA1A	1.71716
HLA-DQA1	1.65258
HLA-DQB1	1.65176
CCL4L2	1.62377
NR4A3	1.60223
KLF6	1.59561
IFNG	1.57625
HSPA6	1.56533
HSPA1B	1.55674
CYCS	1.51234
ZFP36	1.49417
CSRNP1	1.45987
CD69	1.44748
TUBA4A	1.43889
DUSP5	1.41968
MCL1	1.40314
METRNL	1.40194
SLC2A3	1.39217
UBE2S	1.3848
TNF	1.37381
GEM	1.35311
VCAM1	1.35295
IER2	1.3475
BAG3	1.32377
SERPINH1	1.32002
HSPA5	1.31346
TRBV7-2	1.30645
AC016831.7	1.3053
UBB	1.30359
CITED2	1.28889
DNAJB6	1.24045
AREG	1.23987
RNF19A	1.23647
TSPYL2	1.23419
ENC1	1.22133
RHOB	1.21666
KLF2	1.2125
CLEC2B	1.21066
HLA-DRA	1.21034
EZR	1.20024
PER1	1.19736
RASGEF1B	1.17094
NEU1	1.16609
ODC1	1.16068
GZMK	1.14391
GZMB	1.12945
EGR1	1.1236
PHLDA1	1.11901
SOCS3	1.10241
EIF1	1.09989
IFRD1	1.09681
IFITM1	1.09582
TRBV5-5	1.0956
SDCBP	1.09528
DDX3X	1.09513
FTH1	1.08675
HLA-DRB1	1.08022
FABP5	1.07614
BHLHE40	1.07329
PDE4D	1.07005
BCAS2	1.06262
CDKN1A	1.06083
FXYD2	1.05648
KLRG1	1.05537
IRF1	1.05434
NOP58	1.05037
SELENOK	1.04948
GADD45B	1.04465
ZFAND2A	1.04411
VPS37B	1.03813
CACYBP	1.03811
NKG7	1.02678
EIF5	1.02376
CXCR4	1.02259
FAAH2	1.02172
SERTAD1	1.01671
RGS1	1.01554
IER5	0.998087
BIRC3	0.997351
REL	0.993362
CMC1	0.993133
IVNS1ABP	0.986106
ARL4A	0.978982
FOSL2	0.973718
ZC3H12A	0.971833
PTP4A1	0.965213
TSC22D3	0.95974
PIM3	0.955009
ZFAND5	0.945937
DDX3Y	0.942523
CRIP1	0.937914
KPNA2	0.93555
TAGLN2	0.927806
CCNL1	0.923874
TIPARP	0.919044
MAP3K8	0.917581
LDHA	0.916157
NFKBIZ	0.905033
PTGES3	0.899231
KDM6B	0.89669
SBDS	0.88354
TUBB4B	0.881057
CKS2	0.880645
HLA-DPA1	0.880635
NAB1	0.870456
IDS	0.86577
BCL3	0.860566
SERPINB9	0.855268
INSIG1	0.853048
HSPB1	0.8523
LAG3	0.852277
JMJD6	0.847688
HMGB2	0.843565
ITM2A	0.841425
TSC22D1	0.840156
DNAJA4	0.838631
ANKRD37	0.838446
YBX3	0.835249
CHD1	0.832531
TAGAP	0.810958
DEDD2	0.809621
PNRC1	0.808083
DNAJB4	0.806429
GSPT1	0.802855
SQSTM1	0.801053
GPR183	0.799392
FAM177A1	0.79683
CD74	0.794303
ISG15	0.792176
BTG3	0.791643
DUSP10	0.791273
CHORDC1	0.78849
PPP1R15B	0.782499
CDKN1B	0.781403
OASL	0.779137
MIDN	0.774836
WHRN	0.770953
HBP1	0.77053
STAT3	0.767448
STX11	0.760623
MCOLN2	0.759225
UBE2B	0.75526
FAM118A	0.753359
H1FX	0.749397
TRGV4	0.746361
IFI6	0.745073
SRGN	0.735516
PLIN2	0.735314
FAS	0.734413
FKBP4	0.728395
AC020916.1	0.72619
BPGM	0.725939
PMCH	0.725456
DOK2	0.719492
ADGRE5	0.711861
YWHAZ	0.709006
TRAT1	0.705753
AHSA1	0.703551
NSMCE3	0.703176
IFITM3	0.702539
PNPLA8	0.696923
SH2D1A	0.691318
PECAM1	0.688618
PLK3	0.683882
FAM53C	0.682816
RELB	0.679739
DTHD1	0.679222
SRSF2	0.675693
IER5L	0.674214
GATA3	0.672016
HIST1H1C	0.670188
SLC38A2	0.669676
GLA	0.66645
DNAJB9	0.665127
PDE4B	0.657694
ELL2	0.655451
CTLA4	0.655089
NFKB1	0.652233
STIP1	0.649195
GTF2B	0.648771
HLA-DPB1	0.648427
ICOS	0.648173
IL21R	0.64678
ZC3HAV1	0.644158
ARF4	0.63945
XBP1	0.633543
SOD1	0.628446
DDIT3	0.626066
MX1	0.625763
GBP5	0.624615
HLA-B	0.623776
HNRNPLL	0.620962
BRD2	0.619443
CD57-TotalSeqC	0.61497
BACH1	0.607259
EMD	0.605426
G3BP2	0.602941
TGFB1	0.602813
JMY	0.601893
COTL1	0.599636
AZIN1	0.598042
NFE2L2	0.597481
USP36	0.597373
NAA50	0.596814
GPBP1	0.596097
ARIH1	0.592285
GLUL	0.589961
CEBPD	0.586423
LITAF	0.586038
SARAF	0.585523
IFFO2	0.57658
CD38	0.576303
HERPUD1	0.573124
RALGAPA1	0.570996
EIF4A3	0.570548
ATP1B3	0.56679
NR3C1	0.564002
PTGER4	0.561355
CD83	0.561244
TNFRSF9	0.560562
RAB11FIP1	0.56049
AC004687.1	0.559824
RSRC2	0.553457
GPR65	0.546273
GNG2	0.54595
AMD1	0.544797
HAVCR2	0.542907
ENTPD1	0.541048
BICDL1	0.53948
NFKBIA	0.525436
CLK1	0.524892
RHBDD2	0.522356
NAMPT	0.517395
SLBP	0.517281
GNA15	0.516154
GPCPD1	0.515896
PABPC1	0.513113
ARID4B	0.512478
SFPQ	0.512154
CALM2	0.511452
HERPUD2	0.511063
ZBTB10	0.508201
CASP8	-0.500966
TTC14	-0.508542
FXYD5	-0.511406
PRKACB	-0.512324
CAMK4	-0.513354
ORMDL3	-0.513536
RPL37	-0.515458
PTPN6	-0.516948
PCSK7	-0.517022
ITGA1	-0.517308
CSTB	-0.519403
SCML4	-0.519521
RPL36A	-0.520849
IPCEF1	-0.521593
NDUFB1	-0.522444
PCNX1	-0.523739
THEM4	-0.524721
ARHGEF3	-0.526209
RPL34	-0.52877
PTPN4	-0.529957
TRBV7-9	-0.529992
MAPK1	-0.530762
N4BP2L2	-0.533361
RAC2	-0.533423
MAN1A2	-0.533686
RPL38	-0.534804
TXK	-0.53503
LENG8	-0.535982
FAM208A	-0.537734
RIPOR2	-0.538132
TBC1D4	-0.540005
PFN1	-0.5406
SSH2	-0.540643
SON	-0.541305
TMA7	-0.542515
OGT	-0.544402
PPP1R18	-0.545027
CD4	-0.546005
ITGAL	-0.54698
IL6ST	-0.549598
GOLGA8B	-0.549782
SEMA4D	-0.550626
SEL1L3	-0.552166
CCND3	-0.552441
TNFRSF18	-0.554036
PTGDR	-0.557683
DOCK8	-0.558113
TSPAN32	-0.562836
GNPTAB	-0.566115
BCL2L1	-0.566558
TRGV10	-0.566773
RAP1GDS1	-0.567599
CD3G	-0.570666
ID2	-0.571319
IKZF3	-0.57173
ATP5ME	-0.572177
PLEKHF1	-0.580116
ACTG1	-0.584904
SNTB2	-0.585947
PHTF2	-0.588516
TNFSF8	-0.595186
PRRC2B	-0.596935
ITGAE	-0.598154
KLRD1	-0.599193
MDFIC	-0.601247
MUC20-OT1	-0.606511
PAXX	-0.61378
RNF213	-0.613918
CRYBG1	-0.616068
DDX17	-0.616866
TGFBR2	-0.618502
HOPX	-0.621894
MT2A	-0.622421
CYFIP2	-0.626004
IL16	-0.626061
RPS29	-0.626102
LUC7L3	-0.628395
DOCK10	-0.630299
TRG-AS1	-0.63053
CD2	-0.630864
ADAM10	-0.634975
SRGAP3	-0.635126
ATM	-0.636423
NCK2	-0.642198
MT-ND6	-0.642423
SLC4A7	-0.643746
LCP2	-0.644211
TBC1D10C	-0.646324
ATP5F1E	-0.651939
RCSD1	-0.652674
MT-CO1	-0.656631
UBASH3A	-0.657561
RPL26	-0.659421
CTSW	-0.66275
AOAH	-0.663605
RBPJ	-0.664955
AAK1	-0.67072
SKAP1	-0.676459
MTRNR2L12	-0.681646
AC025164.1	-0.683682
C15orf53	-0.683997
APBB1IP	-0.684305
CTSC	-0.687573
ZRANB2	-0.68908
MMP25-AS1	-0.6915
LINC01871	-0.700449
CXCR6	-0.708378
UGP2	-0.709853
SH3BGRL3	-0.710179
MT-CYB	-0.717095
ASB2	-0.718173
AES	-0.719008
FKBP1A	-0.719443
MT-ND3	-0.733055
BCL2	-0.735437
CLDND1	-0.753078
MT-ATP8	-0.759535
ETS1	-0.77509
FOXP1	-0.778617
MT-ND2	-0.781379
LEF1	-0.786316
SAMHD1	-0.790348
NAP1L4	-0.796468
ERAP2	-0.798321
ANKRD44	-0.818035
GABPB1-AS1	-0.855902
KIAA1551	-0.857107
FOXP3	-0.862582
PPDPF	-0.910778
TRAC	-0.920012
JAML	-0.923562
CYTOR	-0.938913
PTPRCAP	-0.941344
TRAF3IP3	-0.969526
SOCS1	-0.971119
PIK3IP1	-0.982037
SLFN5	-0.996463
CELF2	-1.00115
CD52	-1.01003
ZNF683	-1.0104
IKZF1	-1.03161
FKBP5	-1.03594
LINC00861	-1.03823
OXNAD1	-1.10998
LTB	-1.29093
LRRN3	-1.31134
CISH	-1.3527
IL32	-1.37025
PDCD1-TotalSeqC	-1.90053
RPS26	-2.21667
TXNIP	-2.47496
